# Supplementary material for: Equivalence between Step Selection Functions and Biased Correlated Random Walks for Statistical Inference on Animal Movement
Source: PLoS One. 2015 Apr 21;10(4):e0122947. doi: 10.1371/journal.pone.0122947 (PMC4405542; doi:10.1371/journal.pone.0122947)
Supplement: S1 Rcode — R code required to replicate the simulation study when the data are simulated either from the homogeneous or consensus model. (R) [file pone.0122947.s003.R]

###############################################################################

#' Coordinates After a Move
#' 
#' Function to get the x and y coordinates of the position after a move
#' starting at the point \code{pt}, of length \code{distance}, in the direction 
#' defined by \code{angle}.
#'  
#' @param pt  A length-2 numerical vector, coordinates (x, y) of a starting point.
#' @param angle A numeric, the direction of the move : an angle in radians referring
#'              to a clockwise rotation from a vector pointing North.
#' @param distance  A numeric, the distance of the move.  
#' 
#' @return the x and y coordinates of the ending point of the move 
#' 
#' @author Sophie Baillargeon, Thierry Duchesne and Louis-Paul Rivest 
getCoord <- function(pt, angle, distance){
  dx <- distance*sin(angle)
  dy <- distance*cos(angle)
  c(pt[1] + dx, pt[2] + dy)
}


#' Random Selection of Control Points
#' 
#' Function to get control points. These points are randomly selected among patches of type
#' \code{type} on the \code{map}, located at a distance of at least \code{d.min} and at most
#' \code{d.max} from \code{pt}.
#'  
#' @param map  A numerical matrix, representing the land where the animal moves. Each number
#'             is associated to a patch. It is assumed that the row number correspond to the 
#'             x-coordinate and the column number to the y-coordinate of the patch. So the
#'             number in row \eqn{i} and column \eqn{j} has the coordinates \eqn{(x=i, y=j)}.
#'             Numbers in the matrix are integer representing different type of habitat.
#'             The argument \code{center} must be a point on this 
#'             \code{map}, so its x-coordinate must be between 1 and \code{nrow(map)}
#'             and its y-coordinate must be between 1 and \code{ncol(map)}.               
#' @param pt  A length-2 numerical vector, coordinates (x, y) of a central point.
#' @param d.min  A numeric, the minimal distance between \code{pt} and the control points. 
#'               Therefore, only patches at a distance of at least \code{d.min} from \code{pt} 
#'               can be selected as control points.  
#' @param d.max  A numeric, the maximal distance between \code{pt} and the control points. 
#'               Therefore, only patches at a distance of at most \code{d.max} from \code{pt} 
#'               can be selected as control points.  
#' @param n.controls  A numeric, the number of control points to get. The default is 10.
#' @param type  A numerical vector representing the types of habitat allowed for the 
#'              control points. The possible elements' values in this vector are the values 
#'              taken by the elements of \code{map}. The default is \code{c(2,3)}.
#' 
#' @return \item{coor}{ the x and y coordinates of the selected control points}                             
#' @return \item{angle}{ the angle between \code{pt} (origin) and the control points, in radians } 
#' @return \item{distance}{ the distance between \code{pt} (origin) the control points } 
#' @return \item{type}{ the type of habitat at the control points } 
#' 
#' @author Sophie Baillargeon, Thierry Duchesne and Louis-Paul Rivest 
getControls <- function(map, pt, d.min, d.max, n.controls = 10, type = c(2,3)){

  # Initialization of a object with the coordinates and the patch type of the points in the map
  x <- rep(1:nrow(map), ncol(map))
  y <- rep(1:ncol(map), each=nrow(map))
  info.map <- cbind(x, y, patch.type=c(map)) 
  # to discard the patch not of type type
  info.map <- info.map[info.map[, "patch.type"] %in% type, , drop=FALSE]
  # to calculate the distance between every patch kept and pt
  dist <- getDistance(x0=pt[1], y0=pt[2], x1=info.map[, "x"], y1=info.map[, "y"])
  info.map <- cbind(info.map, dist)
  # to keep only the patches at a distance of at least d.min and at most d.max from pt
  info.map <- info.map[info.map[, "dist"] >= d.min & info.map[, "dist"] <= d.max, , drop=FALSE]
  # to randomly select n.controls patches
  if (n.controls < nrow(info.map)){
    select <- sample(nrow(info.map), size=n.controls, replace=FALSE)
    info.controls <- info.map[select, , drop=FALSE]
  } else {
    info.controls <- info.map
  }
  
  ### Output elements
  coor <- info.controls[ , c(1,2), drop=FALSE]
  angle <- getAngle(x0=pt[1], y0=pt[2], x1=info.controls[,"x"], y1=info.controls[,"y"])
  distance <- as.vector(info.controls[ , "dist"])
  type <- as.vector(info.controls[ , "patch.type"])
    
  ### Sortie des résultats
  list(coor=coor, angle=angle, distance=distance, type=type)
}


#' Angles and Distances Related to Animal Move
#' 
#' Calculate the angle and the euclidiean distance between :\cr
#' - \code{p0} and \code{p1} (angle of directional persistance and length of last step),\cr
#' - \code{p1} and \code{lair} (angle and distance between last position and lair), \cr
#' - \code{p1} and the nearest patch of type \code{type} from \code{p1}, 
#'   at a distance greater or equal to \code{dt}.\cr
#' The angle between two points is defined as the angle between a vector pointing north whose 
#' origin is the firt point and a vector whose origin is also the first point and which 
#' contains the second point.  
#'  
#' @param map  A numerical matrix, representing the land where the animal moves. Each number
#'             is associated to a patch. It is assumed that the row number correspond to the 
#'             x-coordinate and the column number to the y-coordinate of the patch. So the
#'             number in row \eqn{i} and column \eqn{j} has the coordinates \eqn{(x=i, y=j)}.
#'             Numbers in the matrix are integer representing different type of habitat.
#'             The argument \code{p1}, \code{p2} and \code{lair} must be points on this 
#'             \code{map}, so their x-coordinate must be between 1 and \code{nrow(map)}
#'             and their y-coordinate must be between 1 and \code{ncol(map)}.               
#' @param p0   A length-2 numerical vector, coordinates (x0, y0) of the next to last position.
#' @param p1   A length-2 numerical vector, coordinates (x1, y1) of the last position.
#' @param lair A length-2 numerical vector, coordinates (xl, yl) of the animal's lair.
#' @param type A numeric representing the type of habitat for the nearest patch from \code{p1},
#'             to find. The possible values for this number are the values taken by the 
#'             elements of \code{map}.
#' @param dt   A numeric, threshold distance to find the nearest patch of type \code{type} 
#'             from \code{p1}. Therefore, only patches at a distance of at least \code{dt} 
#'             from \code{p1} are considered in the search.

#' 
#' @return \item{a.p0p1}{ the angle between \code{p0} (origin) and \code{p1},
#'                        which is the angle of directional persistance, in radians } 
#' @return \item{d.p0p1}{ the distance between \code{p0} (origin) and \code{p1},  
#'                        which is the length of the last step } 

#' @return \item{a.p1lair}{ the angle between \code{p1} (origin) and the animal's lair, in radians } 
#' @return \item{d.p1lair}{ the distance between \code{p1} (origin) and the animal's lair } 

#' @return \item{coor.nearest}{ the x and y coordinates of the nearest patch of type \code{type}
#'                              from \code{p1}}                             
#' @return \item{a.p1nearest}{ the angle between \code{p1} (origin) and the nearest patch 
#'                             of type \code{type} from \code{p1} (at a distance of at least
#'                             \code{dt}), in radians } 
#' @return \item{d.p1nearest}{ the distance between \code{p1} (origin) and the nearest patch 
#'                             of type \code{type} from \code{p1} (at a distance of at least \code{dt}) } 
#' 
#' @author Sophie Baillargeon, Thierry Duchesne and Louis-Paul Rivest 
getMove <- function(map, p0, p1, lair, type, dt){

  ### Angle and distance between p0 and p1
  a.p0p1 <- getAngle(x0=p0[1], y0=p0[2], x1=p1[1], y1=p1[2])
  d.p0p1 <- getDistance(x0=p0[1], y0=p0[2], x1=p1[1], y1=p1[2])
  
  ### Angle and distance between p1 and target (lair)
  a.p1lair <- getAngle(x0=p1[1], y0=p1[2], x1=lair[1], y1=lair[2])
  d.p1lair <- getDistance(x0=p1[1], y0=p1[2], x1=lair[1], y1=lair[2])
  
  ### Nearest neighbor search
  x <- rep(1:nrow(map), ncol(map))
  y <- rep(1:ncol(map), each=nrow(map))
  info.map <- cbind(x, y) # coordinates of the points in the map
  patch.type <- c(map) # values in map associated to the coordinates in info.map
  # to discard the patch not of type type
  info.map <- info.map[patch.type == type, , drop=FALSE]
  # to calculate the distance between every patch kept and p1
  dist <- getDistance(x0=p1[1], y0=p1[2], x1=info.map[, "x"], y1=info.map[, "y"])
  info.map <- cbind(info.map, dist)
  # to discard the patches inside a circle of radius dt centered at p1,
  # therefore the keep only the patches at a distance of at least dt from p1.
  info.map <- info.map[info.map[, "dist"] >= dt, , drop=FALSE]
  # to indentify the nearest patch among the patch kept 
  dist.min <- min(info.map[, "dist"]) 
  info.nearest <- info.map[info.map[, "dist"] == dist.min, , drop=FALSE]
  coor.nearest <- info.nearest[ , c(1,2), drop=FALSE]

  ### Angle and distance between p1 and nearest point(s)
  a.p1nearest <- getAngle(x0=p1[1], y0=p1[2], x1=info.nearest[, "x"], y1=info.nearest[, "y"])
  d.p1nearest <- as.vector(info.nearest[1, "dist"])
  
  ### output results
  list(a.p0p1=a.p0p1, d.p0p1=d.p0p1, a.p1lair=a.p1lair, d.p1lair=d.p1lair,
       coor.nearest=coor.nearest, a.p1nearest=a.p1nearest, d.p1nearest=d.p1nearest)
}


#' Angle between two points
#' 
#' Calculate the angle between a vector pointing North whose origin is the point (x0, y0)
#' and a vector whose origin is also point (x0, y0) and which contains point (x1, y1).
#' This angle consider a clockwise rotation from the vector pointing north.
#' Therefore, it is a positive number whose value is between 0 and 2*pi (units=radians).
#'  
#' @param x0, y0  coordinates of the point of origin.
#' @param x1, y1  coordinates of the other point.
#' 
#' @return The angle between the two points given as input, in radians. 
#' 
#' @author Sophie Baillargeon, Thierry Duchesne and Louis-Paul Rivest 
getAngle <- function(x0, y0, x1, y1){
  at <- atan2(y1-y0, x1-x0)
  anlge <- ifelse(at>pi/2, 5*pi/2 - atan2(y1-y0, x1-x0), pi/2 - atan2(y1-y0, x1-x0))
  as.vector(anlge)
}


#' Euclidean distance between two points
#' 
#' Calculate the euclidean distance between two points.
#'  
#' @param x0, y0  coordinates of one point.
#' @param x1, y1  coordinates of the other point.
#' 
#' @return The euclidean distance between the two points given as input. 
#' 
#' @author Sophie Baillargeon, Thierry Duchesne and Louis-Paul Rivest 
getDistance <- function(x0, y0, x1, y1){
  as.vector(sqrt((x1-x0)^2 + (y1-y0)^2))
}


#' Angular Regression Model
#' 
#' Function that fits a regression model for angular variables and its \code{print} method.
#' 
#' The control argument is a list that can supply any of the following components: 
#' \describe{
#'   \item{\code{pginit}}{ The approximate number of points on the grid of possible initial beta values tried when 
#'                         \code{initbeta} is not given. The default is 1000, which runs quickly. A large value of 
#'                         \code{pginit} makes the function slower.  }
#'   \item{\code{maxiter}}{ The maximum number of iterations. The default is 1000.  }
#'   \item{\code{mindiff}}{ The minimum difference between two max cosine to be reached. It defines the convergence criteria:
#'                          if the difference between the max cosine for the updated parameters values and the max
#'                          cosine for the parameters values at the previous iteration is below \code{mindiff}, convergence is
#'                          reached. The default is 0.000001.   }
#' }
#' 
#' @param formula  A formula with the dependent angle on the left of the ~ operator and the explanatory angles on the right.
#'                 For \code{model="simplified"}, the first explanatory angle listed is the reference direction.
#' @param data  An optional data frame, list or environment (or object coercible by as.data.frame to a data frame) 
#'              containing the variables in the model formula. If not found in data, the variables are taken from 
#'              \code{environment(formula)}, typically the environment from which \code{angular} is called. 
#' @param model  A character string, either \code{"complete"} for the complete model with an intercept (the default) 
#'               or \code{"simplified"} for the simplified model without an intercept.
#' @param initbeta  A numerical vector, initial values for the beta parameters. The default is to use the best initial
#'                  values found among some values tried on a grid of possible values for beta.
#' @param control A list of control parameters. See Details.
#' 
#' @return \item{MaxCosine}{ the maximum value of the cosine } 
#' @return \item{parameters}{ the parameter estimates and their standard errors (obtained from four definitions) } 
#' @return \item{autocorr}{ the autocorrelation of the residuals \eqn{\sin(y_i-\mu_i)}{sin(yi-mui)}  }
#' @return \item{varcov1}{ the estimated variance covariance matrix for the parameter estimates (obtained from the first definition) }
#' @return \item{varcov2}{ the estimated variance covariance matrix for the parameter estimates (obtained from the second definition) }
#' @return \item{varcov3}{ the estimated variance covariance matrix for the parameter estimates (obtained from the third definition) }
#' @return \item{varcov4}{ the estimated variance covariance matrix for the parameter estimates (obtained from the fourth definition) }
#' @return \item{iter.detail}{ the iteration details }
#' @return \item{converge}{ an indicator of convergence }
#' @return \item{call}{ the function call }
#' 
#' @author Sophie Baillargeon and Louis-Paul Rivest 
angular <- function(formula, data, model=c("complete", "simplified"), initbeta=NULL, control=list()){
  
  call <- mfcall <- match.call()
  model <- model[1]
  
  ### Get info from arguments formula and data
  mfargs <- match(c("formula", "data"), names(mfcall), 0L)
  mfcall <- mfcall[c(1L, mfargs)]
  mfcall[[1L]] <- as.name("model.frame")
  mf <- eval(mfcall, parent.frame())
  nobs <- nrow(mf)
  p <- if ("simplified" == model) ncol(mf) - 2 else ncol(mf) - 1
  nparam <- if ("simplified" == model) p else p + 1
  betaname <- paste("beta", 1:nparam, sep="")
  # First column = response variable
  y <- mf[,1]
  # Second column = variable x0, reference direction
  if ("simplified" == model) x0 <- mf[,2]
  # Other columns = variables x1 to xp
  matx <- if ("simplified" == model) mf[, -(1:2), drop=FALSE] else mf[, -1, drop=FALSE]
  matx <- as.matrix(matx)
  
  ### Model fitting
  # Max-cosine criterion
  maxcos <- function(beta){ # 
    sinmu <- sin(if ("simplified" == model) x0 else beta[p+1]) + as.vector(sin(matx)%*%beta[1:p]) # 
    cosmu <- cos(if ("simplified" == model) x0 else beta[p+1]) + as.vector(cos(matx)%*%beta[1:p]) # 
    long <- pmax(.01,sqrt(sinmu^2+cosmu^2)) # 
    mui <- atan2(sinmu,cosmu) # 
    maxcos <- mean(cos(y-mui)) # 
    return(list(maxcos=maxcos, long=long, mui=mui))
  }
  # To update beta's
  betaUpdate <- function(betak, long, mui){ # 
    matd <- cbind(sin(matx-mui), if ("simplified" == model) NULL else cos(betak[p+1]-mui))/long # 
    res <- sin(y-mui) # 
    dbeta <- as.vector(solve(t(matd)%*%matd, t(matd)%*%res))
    betak1 <- betak + dbeta
    return(list(betak1=betak1, dbeta=dbeta, matd=matd, res=res))
  }
  # Initial values for beta's
  if (is.null(initbeta)){ # 
    pginit <- if(is.null(control$pginit)) 1000 else control$pginit
    pg <- round(pginit^(1/nparam))
    possbeta <- rep(list(seq(-2, 2, length.out=pg+2)[-c(1,pg+2)]), p)
    if ("complete" == model) possbeta[[p+1]] <- seq(0, 2*pi, length.out=pg+2)[-c(1,pg+2)]
    possVal <- cbind(expand.grid(possbeta),NA)
    colnames(possVal) <- c(betaname, "maxcosine")
    maxcos1 <- function(beta) maxcos(beta=beta)$maxcos
    possVal[, nparam+1] <- apply(possVal[, 1:nparam, drop=FALSE], 1, maxcos1)
    betak <- unlist(possVal[which.max(possVal[,nparam+1]), 1:nparam])
  } else {
    if (length(initbeta) != nparam) stop("for the requested model, 'initparam' must be of length ", nparam)
    betak <- initbeta
  }
  # max-cosine for initial beta
  calcul <- maxcos(beta=betak)
  maxcosk <- calcul$maxcos
  long <- calcul$long
  mui <- calcul$mui
  iter <- iter.sh <- 0
  maxiter <- if(is.null(control$maxiter)) 1000 else control$maxiter
  mindiff <- if(is.null(control$mindiff)) 0.000001 else control$mindiff
  conv <- FALSE
  iter.detail <- matrix(NA, nrow = maxiter + 1, ncol = nparam + 3)
  colnames(iter.detail) <- c(betaname, "maxcosine", "iter", "nitersh")
  iter.detail[1,] <- c(betak, maxcosk, iter, iter.sh)
  while(!conv && iter <= maxiter){
    maj <- betaUpdate(betak=betak, long=long, mui=mui)
    betak1 <- maj$betak1
    dbeta <- maj$dbeta
    calcul <- maxcos(beta=betak1)
    maxcosk1 <- calcul$maxcos
    long <- calcul$long
    mui <- calcul$mui
    # Step halving
    iter.sh <- 0
    while (maxcosk1 < maxcosk){
      iter.sh <- iter.sh + 1 
      betak1 <- betak + dbeta/(2^iter.sh)
      calcul <- maxcos(beta=betak1)
      maxcosk1 <- calcul$maxcos
      long <- calcul$long
      mui <- calcul$mui
      if (iter.sh >= maxiter) break
    }
    if (maxcosk1 < maxcosk){
      conv <- FALSE
      warning("the algorithm did no converge, it failed to maximize the max-cosine")
      break
    } else {
      conv <- if (maxcosk1 - maxcosk > mindiff) FALSE else TRUE
      betak <- betak1
      maxcosk <- maxcosk1
      iter <- iter + 1 
      iter.detail[iter + 1, ] <- c(betak, maxcosk, iter, iter.sh)
    }
  }
  if (iter > maxiter + 1){
    warning("the algorithm did not converge, the maximum number of iterations was reached")
  } else {
    iter.detail <- iter.detail[1:(iter+1), , drop=FALSE]
  }
  
  ### Standard errors 
  if (maxcosk == maxcosk1) { # 
    maj <- betaUpdate(betak=betak, long=long, mui=mui)
  }
  matd <- maj$matd
  res <- maj$res
  # Variance-covariance matrices
  dlong <- cbind(cos(matx - mui), if ("simplified" == model) NULL else -sin(betak[p+1] - mui)) # chaque ligne de cette matrice est un dlongi transposé
  DDX <- t(dlong) %*% diag(res/long) %*% matd
  A <- (-1/nobs)*(t(matd) %*% diag(cos(y-mui)) %*% matd + DDX + t(DDX))
  Ainv <- solve(A)   
  v1 <- (1/(nobs*(nobs-1)))*(Ainv %*% (t(matd) %*% diag(res^2) %*% matd) %*% Ainv)
  A1 <- (-1/nobs)*(t(matd) %*% diag(cos(y-mui)) %*% matd)
  A1inv <- solve(A1)
  v2 <- (1/(nobs*(nobs-1)))*(A1inv %*% (t(matd) %*% diag(res^2) %*% matd) %*% A1inv)
  Mautocorr <- t(matd[-nobs,]) %*% diag(res[-nobs]*sin(y[-1]-mui[-nobs])) %*% matd[-1,]  
  v3 <- (1/(nobs*(nobs-1)))*(Ainv %*% ((t(matd) %*% diag(res^2) %*% matd) + Mautocorr + t(Mautocorr)) %*% Ainv)
  v4 <- solve(t(matd) %*% matd)*mean(res^2)/(maxcosk^2)
  
  ### output
  parameters <- cbind(betak, sqrt(diag(v1)), sqrt(diag(v2)), sqrt(diag(v3)), sqrt(diag(v4)))
  colnames(parameters) <- c("estimate", paste("stderr", 1:4, sep=""))
  rownames(parameters) <- betaname
  autocorr <- acf(res, plot = FALSE)
  out <- list(MaxCosine=maxcosk, parameters=parameters, varcov1=v1, varcov2=v2, varcov3=v3, varcov4=v4, pred=mui, autocorr=autocorr, iter.detail=iter.detail, call=call)
  class(out) <- "angular"
  return(out)
}

#' @param x An object, produced by the \code{\link{angular}} function, to print.
#' @param \dots Further arguments to be passed to \code{print.default}. 
print.angular <- function(x, ...){
  cat("\nMaximum cosine:", x$MaxCosine, "\n")
  cat("\nParameters:\n")
  print.default(x$parameters, print.gap = 2, quote = FALSE, right=TRUE, ...)
  cat("\n")
  invisible(x)
}


##########################################################

onesample<-function(x)
# Function to estimate the mean direction and its standard error, the max-cosine 
# of the mean direction
{
meand<-atan2(sum(sin(x)),sum(cos(x)))
mrl<-mean(cos(x-meand))
resu<-matrix(c(meand,sqrt(mean(sin(x-meand)^2)/(mrl^2*length(x))),mrl),1,3)
colnames(resu)<-c("MeanDir","s.e","MRL")
resu 
}


# Angular movement simulation kernel
# Consensus or homogeneous
Kernel2 <- function(xy.t1=depart1,xy.t0=c(-1,-1),Map=Carte1,Lair=cible1,Steps=60,DistMin=60,
                    k1=2,k2=2,concentre=3,consensus=T,
                    couleur="black",TraceMap=F,TraceSteps=F){
  # xy.t1: vector of dim 2, current position
  # xy.t0: vector of dim 2, previous position ... si (-1,-1) if unknown
  # Map: matrix with habitat types, rwo number is x coordinate and column number is y coordinate
  #    IMPORTANT: the animal only moves to habitats of types 2 or 3, 
  #    and habitat type 1 is the predominant "matrix"
  # Lair: vector of dim 2, position of the long term target (e.g., lair)
  # Steps: integer, number of steps to simulate
  # DistMin: "threshold" that gives the minimal step length
  # k1, k2: reels, kappa parameters of the BCRW von Mises model
  # concentre: reel, concentration parameter of the BCRW von Mises model
  # consensus: T if we want consensus model, F if we want homogeneous model
  # TraceMap: if T, a plot with map and lair produced
  # TraceSteps: if T, steps added to the plot
  # Couleur: color of starting points and steps 
  
  # Plot
  if(TraceMap==TRUE){
    x <- (1:length(Map[,1]))
    y <- (1:length(Map[1,]))
    image(x,y,Map,col=terrain.colors(3))
    # Lair
    points(((Lair[1]-10):(Lair[1]+10)),((Lair[2]-10):(Lair[2]+10)),col="red")
    points(((Lair[1]-10):(Lair[1]+10)),((Lair[2]+10):(Lair[2]-10)),col="red")
  }
  if(TraceSteps==TRUE){
    # Starting points
    points(((xy.t1[1]-10):(xy.t1[1]+10)),((xy.t1[2]-10):(xy.t1[2]+10)),col=couleur)
    points(((xy.t1[1]-10):(xy.t1[1]+10)),((xy.t1[2]+10):(xy.t1[2]-10)),col=couleur)
  }
  # STEP SIMULATION
  x.out <- rep(0,(Steps+2))
  y.out <- rep(0,(Steps+2))
  z.out <- rep(0,(Steps+2))
  x.out[1] <- xy.t0[1]
  y.out[1] <- xy.t0[2]  
  x.out[2] <- xy.t1[1]
  y.out[2] <- xy.t1[2]  
  z.out[2] <- Map[x.out[2],y.out[2]]
  dist.out <- rep(0,(Steps+2))
  angles.out <- rep(0,(Steps+2))
  Theta.out <- rep(0,(Steps+2))
  Phi.out <- rep(0,(Steps+2))
  
  for(s in 1:Steps){
    xyt <- c(x.out[s+1],y.out[s+1]) # actual location
    xyp <- c(x.out[s],y.out[s])  # previous location
    if(xyp[1]<0){xyp <- c(xyt[1],(xyt[2]-1))}
    InPatch <- Map[xyt[1],xyt[2]]
    Phi0 <- getAngle(xyt[1],xyt[2],Lair[1],Lair[2])
    Theta0 <- getAngle(xyp[1],xyp[2],xyt[1],xyt[2])
    vec1 <- c(cos(Theta0),sin(Theta0))
    vec2 <- c(cos(Phi0),sin(Phi0))
    combo <- k1*vec1+k2*vec2
    longueur <- sqrt(combo[1]^2+combo[2]^2)
    mean.angle <- atan2(combo[2],combo[1])
    if(consensus==T){
      concent <- longueur
    }
    else { concent <- concentre }
    library(CircStats)
    bearing <- rvm(1,mean.angle,concent)
    new.point <- getCoord(xyt,bearing,DistMin)
    new.point[1] <- max(1,new.point[1])
    new.point[1] <- min(1024,new.point[1])
    new.point[2] <- max(1,new.point[2])
    new.point[2] <- min(1024,new.point[2])
    x.out[s+2] <- new.point[1]
    y.out[s+2] <- new.point[2]
    z.out[s+2] <- Map[(x.out[s+2]),(y.out[s+2])]
    dist.out[s+2] <- DistMin
    angles.out[s+2] <- bearing
    Theta.out[s+2] <- Theta0
    Phi.out[s+2] <- Phi0
    if(TraceSteps==T){
      segments(x.out[s+1],y.out[s+1],x.out[s+2],y.out[s+2],lwd=3,col=couleur)
    }
  }
  Animal.locations <- cbind((-1:s),x.out,y.out,dist.out,angles.out,Theta.out,Phi.out,z.out)
  dimnames(Animal.locations) <- list(NULL,c("t","x","y","dist","angle","persist","cible","patch"))
  return(Animal.locations)  
}


##
## SSF analysis
##

# Function to sample control locations for SSF method
Sample.ssf <- function(Donnees,n.Controls=10,Map=Map1.patch,Lair=Cible,DistMin=60,
                 Eps=5,Sampling="Beigne"){
  # Donnees: dataset produced by kernel function with additional column giving animal number; number of steps assumed equal for all animals
  # Controls: integer, number of controls to sample for each step
  # Map: matrix with habitat types (see above)
  # Lair: vector of dim 2, long term target's position
  # DistMin: smallest possible step length
  # Eps: controls are sampled at between
  #      DistMin-Eps and DistMin+Eps when Sampling="Beigne" (donut sampling of the controls)
  # Sampling: one of "Gold", "Beigne", "Empi", "Unif"

  Donnees <- as.matrix(Donnees)
  animals <- Donnees[,9]
  anim.ID <- unique(animals)
  Anim <- length(anim.ID)
  # nombre total de déplacements observés
  Num.lines <- length(animals)-2*Anim
  Num.lines.animal <- rep(0,Anim)
  #Steps <- Num.lines/Anim # number of steps per animal
  
  # Observed locations
  Data <- matrix(1,nrow=Num.lines,ncol=13)
  Data[,1] <- (1:Num.lines)  # stratum number
  dimnames(Data) <- list(NULL,NULL)
  dimnames(Donnees) <- list(NULL,NULL)
  for(a in 1:Anim){
    Data.animal <- Donnees[(animals==(anim.ID[a])),]
    n.steps <- length(Data.animal[,1])-2
    Num.lines.animal[a] <- n.steps  
    if(a==1) { prev <- 0 } else { prev <- Num.lines.animal[a-1]}
    rows.a <- (prev+1):((cumsum(Num.lines.animal))[a]) 
    Data[rows.a,(3:9)] <- Data.animal[-c(1,2),(2:8)]
    # x, previous locations
    Data[rows.a,10] <- Data.animal[(2:(n.steps+1)),2]
    # y, previous locations
    Data[rows.a,11] <- Data.animal[(2:(n.steps+1)),3]
    # x, pre-previous locations
    Data[rows.a,12] <- Data.animal[(1:(n.steps)),2]
    # y, pre-previous locations
    Data[rows.a,13] <- Data.animal[(1:(n.steps)),3]
  }
  dimnames(Data) <- list(NULL,c("Stratum","Case","x.obs","y.obs","d.obs",
                                "theta.obs","to.pers","to.lair","type",
                                "x.prev","y.prev","x.prpr","y.prpr"))

  # Sampling of controls locations
  Strates <- Data[,1]
  for(i in Strates){
    move.to <- c(Data[i,3],Data[i,4])
    centre <- c(Data[i,10],Data[i,11])
    P0 <- c(Data[i,12],Data[i,13])
    if(P0[1]<0){P0 <- c(centre[1],(centre[2]-1))}
    if(Sampling=="Gold"){
      ToPatch2 <- getMove(map=Map,p0=P0,p1=centre,lair=Lair,type=2,dt=DistMin)
      ToPatch3 <- getMove(map=Map,p0=P0,p1=centre,lair=Lair,type=3,dt=DistMin)
      # direction to target
      Phi0 <- ToPatch2$a.p1lair
      # distance to target
      d <- ToPatch2$d.p1lair
      # direction of directional persistence
      Theta0 <- ToPatch2$a.p0p1
      # coordinates of nearest patches of habitat types 2 and 3
      coord2 <- ToPatch2$coor.nearest
      coord3 <- ToPatch3$coor.nearest
      # distances to nearest patches of habitat types 2 and 3
      dist2 <- ToPatch2$d.p1nearest
      dist3 <- ToPatch3$d.p1nearest
      # directions to nearest patches of habitat types 2 and 3
      angles2 <- ToPatch2$a.p1nearest
      angles3 <- ToPatch3$a.p1nearest
      # number of nearest patches of habitat types 2 and 3
      n2 <- length(angles2)
      n3 <- length(angles3)  
      # differences between angles of habitats of types 2 and 3 nearest to target
      Phi2 <- angles2-Phi0
      Phi3 <- angles3-Phi0
      # differences between angles of habitats of types 2 and 3 nearest to directional persistence
      Theta2 <- angles2-Theta0
      Theta3 <- angles3-Theta0
      Controls <- cbind(rep(i,(n2+n3)),rep(0,(n2+n3)),rbind(coord2,coord3),
                        c(rep(dist2,n2),rep(dist3,n3)),c(angles2,angles3),
                        rep(Theta0,(n2+n3)),rep(Phi0,(n2+n3)),
                        c(rep(2,n2),rep(3,n3)),
                        rep(centre[1],(n2+n3)),rep(centre[2],(n2+n3)),
                        rep(P0[1],(n2+n3)),rep(P0[2],(n2+n3)))
      Redundant <- (1:(n2+n3))[(((c(coord2[,1],coord3[,1]))==(move.to[1]))&((c(coord2[,2],coord3[,2]))==(move.to[2])))]
      Controls <- Controls[-Redundant,]
    }
    if(Sampling=="Beigne"){
        Phi0 <- getAngle(x0=centre[1], y0=centre[2], x1=Lair[1], y1=Lair[2])
        Theta0 <- getAngle(x0=P0[1], y0=P0[2], x1=centre[1], y1=centre[2])
        Controls.data <- getControls(map=Map,pt=centre,d.min=(DistMin-Eps),d.max=(DistMin+Eps),
                                n.controls=n.Controls,type = c(2,3))
        n2n3 <- length(Controls.data$angle)
        Controls <- cbind(rep(i,(n2n3)),rep(0,(n2n3)),Controls.data$coor,
                          Controls.data$distance,Controls.data$angle,
                          rep(Theta0,(n2n3)),rep(Phi0,(n2n3)),
                          Controls.data$type,
                          rep(centre[1],(n2n3)),rep(centre[2],(n2n3)),
                          rep(P0[1],(n2n3)),rep(P0[2],(n2n3)))        
        Redundant <- (1:(n2n3))[(((c(Controls.data$coor[,1],Controls.data$coor3[,1]))==(centre[1]))&((c(Controls.data$coor[,2],Controls.data$coor[,2]))==(centre[2])))]
        if(length(Redundant>0)){Controls <- Controls[-Redundant,]}
    }
    if(Sampling=="Empi"){
        Phi0 <- getAngle(x0=centre[1], y0=centre[2], x1=Lair[1], y1=Lair[2])
        Theta0 <- getAngle(x0=P0[1], y0=P0[2], x1=centre[1], y1=centre[2])
        Controls <- matrix(-1,nrow=n.Controls,ncol=13)
        Controls[,1] <- rep(i,n.Controls)
        Controls[,2] <- rep(0,n.Controls)
        #print((1:Steps))
        Lines <- sample((1:Num.lines),size=n.Controls,replace=F)
        #print(Lines)
        DistAngles.controls <- Data[Lines,c(5,6,9)]
        #print(DistAngles.controls)
        Controls[,c(5,6)] <- DistAngles.controls[,c(1,2)]
        for(j in 1:n.Controls){
          xy.control <- getCoord(centre,DistAngles.controls[j,2],DistAngles.controls[j,1])
          Controls[j,c(3,4)] <- t(xy.control)
          Controls[j,9] <- DistAngles.controls[j,3]
        }
        Controls[,7] <- rep(Theta0,n.Controls)
        Controls[,8] <- rep(Phi0,n.Controls)
        Controls[,10] <- rep(centre[1],n.Controls)
        Controls[,11] <- rep(centre[2],n.Controls)
        Controls[,12] <- rep(P0[1],n.Controls)
        Controls[,13] <- rep(P0[2],n.Controls)
    }
    Data <- rbind(Data,Controls)
  }
  dimnames(Data) <- list(NULL,c("Stratum","Case","x.obs","y.obs","d.obs",
                                "theta.obs","to.pers","to.lair","type",
                                "x.prev","y.prev","x.prpr","y.prpr"))
  return(Data)  
}


Fit.ssf <- function(Donnees=test.SSF,Model=c("Angles")){
  Strata <- Donnees[,1]
  Censor <- Donnees[,2]
  nn <- length(Censor)
  Times <- rep(1,nn)
  Type2 <- 1*(Donnees[,9]==2)
  Type3 <- 1*(Donnees[,9]==3)
  Persist <- cos(Donnees[,6]-Donnees[,7])
  Lair <- cos(Donnees[,6]-Donnees[,8])
  library(survival)
  if(Model=="Angles"){
       ssf.cph <- coxph(Surv(Times,Censor) ~ Persist + Lair + strata(Strata), method='exact')
  }
  if(Model=="AnglesType"){
       ssf.cph <- coxph(Surv(Times,Censor) ~ Persist + Lair + Type2 + strata(Strata), method='exact')
  }
  if(Model=="Empirical"){
       ssf.cph <- coxph(Surv(Times,Censor) ~ Persist + Lair + Type2 + Type3 + strata(Strata), method='exact')
  }
  return(ssf.cph)
}


##
## Consensus and angular models
##

library(CircStats)

# Log-likelihood for consensus model
mlconsen=function(kap1,y, x)
{
  x=as.matrix(x)
  p=dim(x)[2]
  long=as.vector(sqrt((cos(x)%*%kap1)^2+(sin(x)%*%kap1)^2))
  muy_x=as.vector(atan2(sin(x)%*%kap1,cos(x)%*%kap1))
  matc=cos(outer(y,rep(1,p))-x)%*%kap1
  lvrai=sum(matc)-sum(log(besselI(long,0, expon.scaled = FALSE)))
  -lvrai
}


# Log-likelihood maximization, consensus
consen=function(y,x,ess=100){
  # Initial values
  kap0<-c(-1,-1)
  minl<-mlconsen(kap0,y,x)
  for (i in (1:ess)){
    for (j in (1:ess)){
      kap1=c(-1+4*(i-1)/ess,-1+4*(j-1)/ess)
      test=mlconsen(kap1,y,x)
      if (test < minl){kap0<-kap1;minl<-test}
    }}
  xx=try(optim(kap0,mlconsen,y=y,x=x,method=c("L-BFGS-B"),lower=c(-1,-1),hessian=TRUE),TRUE)
  if(is.list(xx)==TRUE){
    # Estimators and their standard errors
    InvInfoF=solve(xx$hessian)
    kap=cbind(xx$par,sqrt(diag(InvInfoF)))
    rownames(kap)=c("kap1","kap2")
    colnames(kap)=c("kap","s.e.")
    bet=xx$par[2]/xx$par[1]
    se=sqrt(t(c(-xx$par[2]/xx$par[1]^2,1/xx$par[1]))%*%InvInfoF%*%c(-xx$par[2]/xx$par[1]^2,1/xx$par[1]))
    beta1=t(as.matrix(c(bet,se)))
    colnames(beta1)=c("beta1","s.e.")
    list(kap=kap,beta1=beta1,mloglik=xx$value,conv=TRUE)
  }
  else {
    kap=cbind(kap0,c(1,1))    
    rownames(kap)=c("kap1","kap2")
    colnames(kap)=c("kap","s.e.")
    bet=kap[2]/kap[1]
    se=1   
    beta1=t(as.matrix(c(bet,se)))
    colnames(beta1)=c("beta1","s.e.")
    list(kap=kap,beta1=beta1,mloglik=minl,conv=FALSE)
  }
}

    
###
###
### SIMULATION PARAMETERS
### MODIFY BELOW TO SIMULATE WITH OTHER VALUES
###
###

## Input map simulated according to instruction in appendix of paper
Map1.patch <- as.matrix(read.table("Carte2.txt",sep=" ",header=F))

## Long term target
Cible <- c(512,512)  # centre de la carte

## 60 STEPS

## NO PREFERENCE FOR PATCH 2 vs PATCH 3
Mat.alpha <- matrix(c(0,0,0,0),ncol=2)

## COEFFICIENTS, DIRECTIONAL PERSISTENCE: 2
Mat.beta <- matrix(c(2,2,2,2),ncol=2)

## COEFFICIENTS, ATTRACTION TO TARGET: 2
Mat.gamma <- matrix(c(2,2,2,2),ncol=2)

## SAMPLING DISTANCE
D.samp <- 100

Simulons <- function(Animaux=1,cons=T){
  ## ONE ANIMAL, RANDOM STARTING POINT CLOSE TO LOWER RIGHT CORNER OF MAP
  depart.x <- sample((800:975),size=1)
  depart.y <- sample((50:200),size=1)
  Depart <- c(depart.x,depart.y)

  ## TWO ANIMALS, RANDOM STARTING POINTS CLOSE TO UPPER LEFT AND LOWER RIGHT CORNERS OF MAP
  depart.x <- sample((50:200),size=1)
  depart.y <- sample((800:975),size=1)
  Depart2 <- c(depart.x,depart.y)
  if(Animaux==1){
    dat1 <- Kernel2(xy.t1=Depart,Steps=60,Map=Map1.patch,Lair=Cible,k1=2,k2=2,concentre=3,consensus=cons)
    n1 <- length(dat1[,1])
    dat1 <- cbind(dat1,rep(1,n1)) # un seul animal

    # Angular models (consensus and homogeneous)
    y <- dat1[-c(1,2),5]
    x.pers <- dat1[-c(1,2),6]
    x.lair <- dat1[-c(1,2),7]
    fit.cons <- consen(y,cbind(x.pers,x.lair))
    result.cons <- c(fit.cons[[1]][,1],fit.cons[[2]][,1],fit.cons[[1]][,2],fit.cons[[2]][,2])
    names(result.cons) <- c("k1C","k2C","b1C","se.k1C","se.k2C","se.b1C")
    fit.ang <- angular(y~x.pers+x.lair,model="simplified")
    result.ang <- c(fit.ang[[2]])
    names(result.ang) <- c("b1A","se1.b1A","se2.b1A","se3.b1A","se4.b1A")
      
    # Empirical SSF
    dat1.ssf2 <- Sample.ssf(Donnees=dat1,n.Controls=10,Map=Map1.patch,Lair=Cible,DistMin=60,
                   Eps=5,Sampling="Empi")
    dat1.mod2 <- Fit.ssf(Donnees=dat1.ssf2,Model=c("Angles"))
    InvInfoF <- dat1.mod2$var
    xx <- dat1.mod2$coef
    b1 <- xx[2]/xx[1]
    se=sqrt(t(c(-xx[2]/xx[1]^2,1/xx[1]))%*%InvInfoF%*%c(-xx[2]/xx[1]^2,1/xx[1]))
    result.mod2 <- c(dat1.mod2$coef,b1,sqrt(diag(dat1.mod2$var)),se)
    names(result.mod2) <- c("k1E","k2E","b1E","se.k1E","se.k2E","se.b1E")

    model.fits <- c(result.cons,result.ang,result.mod2) 
    return(list(dat1,model.fits))
  }
  if(Animaux==2){
    dat1 <- Kernel2(xy.t1=Depart,Steps=60,Map=Map1.patch,Lair=Cible,k1=2,k2=2,concentre=3,consensus=cons)
    n1 <- length(dat1[,1])
    dat1 <- cbind(dat1,rep(1,n1))
    dat2 <- Kernel2(xy.t1=Depart,Steps=60,Map=Map1.patch,Lair=Cible,k1=2,k2=2,concentre=3,consensus=cons)
    n2 <- length(dat1[,1])
    dat2 <- cbind(dat2,rep(2,n2))
    dat1 <- rbind(dat1,dat2)

    # Angular models (consensus and homogeneous)
    y <- dat1[-c(1,2,63,64),5]
    x.pers <- dat1[-c(1,2,63,64),6]
    x.lair <- dat1[-c(1,2,63,64),7]
    fit.cons <- consen(y,cbind(x.pers,x.lair))
    result.cons <- c(fit.cons[[1]][,1],fit.cons[[2]][,1],fit.cons[[1]][,2],fit.cons[[2]][,2])
    names(result.cons) <- c("k1C","k2C","b1C","se.k1C","se.k2C","se.b1C")
    fit.ang <- angular(y~x.pers+x.lair,model="simplified")
    result.ang <- c(fit.ang[[2]])
    names(result.ang) <- c("b1A","se1.b1A","se2.b1A","se3.b1A","se4.b1A")

    # Empirical ssf
    dat1.ssf2 <- Sample.ssf(Donnees=dat1,n.Controls=10,Map=Map1.patch,Lair=Cible,DistMin=60,
                   Eps=5,Sampling="Empi")
    dat1.mod2 <- Fit.ssf(Donnees=dat1.ssf2,Model=c("Angles"))
    InvInfoF <- dat1.mod2$var
    xx <- dat1.mod2$coef
    b1 <- xx[2]/xx[1]
    se=sqrt(t(c(-xx[2]/xx[1]^2,1/xx[1]))%*%InvInfoF%*%c(-xx[2]/xx[1]^2,1/xx[1]))
    result.mod2 <- c(dat1.mod2$coef,b1,sqrt(diag(dat1.mod2$var)),se)
    names(result.mod2) <- c("k1E","k2E","b1E","se.k1E","se.k2E","se.b1E")

    model.fits <- c(result.cons,result.ang,result.mod2)
    return(list(dat1,model.fits))
  }
}


## 500 simulations
Nb.simul <- 500

# FIRST SIMULATION
sim.datres <- Simulons(Animaux=2,cons=F)
sim.dat <- sim.datres[[1]]
nomfichier <- paste("echk2C2A2DC22-", 1,".dput", sep="")
# SAVE SIMULATED SAMPLE
dput(sim.dat, nomfichier)
sim.res <- sim.datres[[2]]
# WRITE OUTPUT TO A FILE
write.table(t(sim.res),"k2C2A2DC22res.txt",col.names=T,row.names=F,quote=F,append=F)

# REMAINING SIMULATIONS
for(b in 2:Nb.simul){
   sim.datres <- Simulons(Animaux=2,cons=F)
   sim.dat <- sim.datres[[1]]
   nomfichier <- paste("echk2C2A2DC22-", b,".dput" ,sep="")
   # SAVE SIMULATED SAMPLE
   dput(sim.dat, nomfichier)
   sim.res <- sim.datres[[2]]
   # WRITE OUTPUT TO A FILE
   write.table(t(sim.res),"Resultats/k2C2A2DC22/k2C2A2DC22res.txt",col.names=F,row.names=F,quote=F,append=T)
}
